# Supplementary material for: Caprine MAVS Is a RIG-I Interacting Type I Interferon Inducer Downregulated by Peste des Petits Ruminants Virus Infection
Source: Viruses. 2021 Mar 5;13(3):409. doi: 10.3390/v13030409 (PMC7998690; doi:10.3390/v13030409)
Supplement: Supplementary file 1 [file viruses-13-00409-s001.zip]

Archive with 2 entries (2 files):
- supplementary/Tabel.s2.docx
- supplementary/Table.s1.docx
